# Supplementary material for: Comprehensive Comparison of the Capacity of Functionalized Sepharose, Magnetic Core, and Polystyrene Nanoparticles to Immuno-Precipitate Procalcitonin from Human Material for the Subsequent Quantification by LC-MS/MS
Source: Int J Mol Sci. 2023 Jun 30;24(13):10963. doi: 10.3390/ijms241310963 (PMC10341910; doi:10.3390/ijms241310963)
Supplement: Supplementary file 1 [file ijms-24-10963-s001.zip]

Archive with 1 entries (1 files):
- ijms-2459025-supplementary.docx
